# Supplementary material for: Characterization of Neural Network Connectivity and Modularity of Pigeon Nidopallium Caudolaterale During Target Detection
Source: Animals (Basel). 2025 Feb 19;15(4):609. doi: 10.3390/ani15040609 (PMC11852068; doi:10.3390/ani15040609)
Supplement: Supplementary file 1 [file animals-15-00609-s001.zip]

Archive with 1 entries (1 files):
- animals-3333976-supplementary.pdf
